# Supplementary material for: In Situ Multiphysical Metrology for Photonic Wire Bonding by Two-Photon Polymerization
Source: Materials (Basel). 2024 Oct 31;17(21):5297. doi: 10.3390/ma17215297 (PMC11547578; doi:10.3390/ma17215297)
Supplement: Supplementary file 1 [file materials-17-05297-s001.zip]

Archive with 1 entries (1 files):
- materials-3242513-supplementary.pdf
